# Supplementary material for: The Challenge of Diagnosing Labyrinthine Stroke—A Critical Review
Source: Brain Sci. 2025 Jul 7;15(7):725. doi: 10.3390/brainsci15070725 (PMC12293903; doi:10.3390/brainsci15070725)
Supplement: Supplementary file 1 [file brainsci-15-00725-s001.zip]

Archive with 1 entries (1 files):
- brainsci-3730562-supplementary.pdf
